# Supplementary material for: The crowding dynamics of the motor protein kinesin-II
Source: PLoS One. 2020 Feb 13;15(2):e0228930. doi: 10.1371/journal.pone.0228930 (PMC7018031; doi:10.1371/journal.pone.0228930)
Supplement: S1 Data — (XLSX) [file pone.0228930.s002.xlsx]

## Sheet: Fig1D&E
	Fig 1D			Fig 1E
Time-lags (s)	Mean displacement (µm)	SEM (µm)		Average run-length (µm)	Cumulative Frequency
0.2	0.06533	0.00428		0.50349	0.00559
0.4	0.1321	0.0072		0.50395	0.01117
0.6	0.2043	0.0089		0.51397	0.01676
0.8	0.2664	0.0095		0.5177	0.02235
1	0.3373	0.0141		0.52513	0.02793
				0.53752	0.03352
				0.5493	0.03911
				0.55187	0.04469
				0.55215	0.05028
				0.57717	0.05587
				0.59096	0.06145
				0.59543	0.06704
				0.59804	0.07263
				0.62526	0.07821
				0.63475	0.0838
				0.63517	0.08939
				0.6357	0.09497
				0.63929	0.10056
				0.64554	0.10615
				0.66013	0.11173
				0.66373	0.11732
				0.66683	0.12291
				0.66815	0.12849
				0.67016	0.13408
				0.67274	0.13966
				0.67359	0.14525
				0.67726	0.15084
				0.67769	0.15642
				0.68256	0.16201
				0.6826	0.1676
				0.6931	0.17318
				0.69563	0.17877
				0.70916	0.18436
				0.7094	0.18994
				0.7136	0.19553
				0.73539	0.20112
				0.73574	0.2067
				0.74	0.21229
				0.75812	0.21788
				0.75971	0.22346
				0.76368	0.22905
				0.76641	0.23464
				0.77423	0.24022
				0.77796	0.24581
				0.79188	0.2514
				0.79373	0.25698
				0.79444	0.26257
				0.7975	0.26816
				0.83551	0.27374
				0.83622	0.27933
				0.84913	0.28492
				0.84979	0.2905
				0.86607	0.29609
				0.88257	0.30168
				0.89322	0.30726
				0.90926	0.31285
				0.91137	0.31844
				0.92828	0.32402
				0.94213	0.32961
				0.95465	0.3352
				0.96769	0.34078
				0.97933	0.34637
				0.9815	0.35196
				0.99518	0.35754
				1.01377	0.36313
				1.03155	0.36872
				1.03197	0.3743
				1.03631	0.37989
				1.05776	0.38547
				1.07161	0.39106
				1.07775	0.39665
				1.08426	0.40223
				1.10865	0.40782
				1.1127	0.41341
				1.11658	0.41899
				1.13565	0.42458
				1.15529	0.43017
				1.16324	0.43575
				1.16332	0.44134
				1.16938	0.44693
				1.1729	0.45251
				1.18604	0.4581
				1.19913	0.46369
				1.20783	0.46927
				1.21268	0.47486
				1.2195	0.48045
				1.22286	0.48603
				1.26037	0.49162
				1.28363	0.49721
				1.29388	0.50279
				1.29661	0.50838
				1.31111	0.51397
				1.31258	0.51955
				1.33507	0.52514
				1.35963	0.53073
				1.36588	0.53631
				1.37683	0.5419
				1.45809	0.54749
				1.46	0.55307
				1.47085	0.55866
				1.47148	0.56425
				1.47399	0.56983
				1.50842	0.57542
				1.51557	0.58101
				1.53683	0.58659
				1.54002	0.59218
				1.55807	0.59777
				1.55853	0.60335
				1.5789	0.60894
				1.58312	0.61453
				1.61504	0.62011
				1.64564	0.6257
				1.661	0.63128
				1.67509	0.63687
				1.68736	0.64246
				1.70284	0.64804
				1.72254	0.65363
				1.72552	0.65922
				1.7615	0.6648
				1.76459	0.67039
				1.77915	0.67598
				1.78189	0.68156
				1.79185	0.68715
				1.87419	0.69274
				1.89339	0.69832
				1.90193	0.70391
				1.93063	0.7095
				1.94851	0.71508
				1.95182	0.72067
				2.01562	0.72626
				2.06691	0.73184
				2.10111	0.73743
				2.12687	0.74302
				2.16513	0.7486
				2.25511	0.75419
				2.27072	0.75978
				2.27768	0.76536
				2.27929	0.77095
				2.31989	0.77654
				2.32568	0.78212
				2.32667	0.78771
				2.35433	0.7933
				2.51018	0.79888
				2.58825	0.80447
				2.59041	0.81006
				2.60939	0.81564
				2.64011	0.82123
				2.64597	0.82682
				2.74227	0.8324
				2.75786	0.83799
				2.77493	0.84358
				2.77719	0.84916
				2.83938	0.85475
				2.94179	0.86034
				3.0392	0.86592
				3.05956	0.87151
				3.10672	0.87709
				3.20765	0.88268
				3.25124	0.88827
				3.26733	0.89385
				3.32176	0.89944
				3.39483	0.90503
				3.54336	0.91061
				3.68626	0.9162
				3.71072	0.92179
				3.72889	0.92737
				3.76676	0.93296
				3.90407	0.93855
				4.06712	0.94413
				4.34586	0.94972
				4.38685	0.95531
				4.40273	0.96089
				4.68664	0.96648
				4.80614	0.97207
				4.84758	0.97765
				4.93053	0.98324
				4.98088	0.98883
				5.60118	0.99441
				6.40449	1

## Sheet: Fig 3C&D
Fig 3C			Fig 3D
dt (frames)	Peak position (pixels)		dt (frames)	Area under curve (pixels)
2	1.355		2	1.547
3	2.124		3	1.392
4	2.905		4	1.304
5	3.681		5	1.232
6	4.469		6	1.221
7	5.171		7	1.131
8	5.952		8	1.111
9	6.725		9	0.9871
10	7.44		10	0.9322
11	8.184		11	0.9006
12	9.02		12	0.8448
1 pixel=0.08 µm
time resolution =0.2 s

## Sheet: Fig 4A KinII
Experimental values			Experiment Average values				Simulation values
Concentration	Density		Concentration	Density	Density Errorbars		Concentration	Density
5	3.23		5	3.103	1.48349		1.97642	1.41309
5	4.5		50	72.25	40.9082		3.31803	2.59539
5	2.4		100	115.911	27.7105		5.57032	4.56343
5	2.4		200	148.8	64.4625		9.35147	7.81978
5	6		500	286.333	94.3989		15.6993	13.166
5	3.2		1250	336.981	93.7629		26.356	20.8356
5	3						44.2466	34.1183
5	1.1						74.2814	57.0327
5	1.2						124.704	83.8315
5	4						209.353	116.189
50	42						351.463	154.365
50	63						590.038	204.988
50	81						990.558	269.993
50	23						1662.95	338.485
50	32						2791.77	404.09
50	57						4686.84	464.243
50	65						7868.28	517.196
50	94						13209.3	562.207
50	74						22175.8	597.361
50	54						37228.9	625.246
50	178						62500	657.736
50	104
100	118
100	94.8
100	85.6
100	134
100	116
100	178
100	104
100	118
100	94.8
200	85.6
200	134
200	116
200	62
200	100
200	168
200	162.4
200	264
200	240
200	156
500	308
500	104
500	184
500	212
500	300
500	350
500	330
500	330
500	210
500	440
500	390
500	278
1250	482.36
1250	437.57
1250	402.31
1250	338.76
1250	263.94
1250	244.61
1250	237
1250	297
1250	494.665
1250	339.38
1250	261.53
1250	360.39
1250	221.25

## Sheet: Fig 4A Kin1
Experiment average values				Simulation values
Concentration	Density	Density Errorbars		Concentration	Density
8	0.318731	0.141887		1.25	0.0293189
10	0.7624	0.365954		2.06206	0.085512
20	1.22949	0.372952		3.40167	0.142276
40	1.7038	0.518034		5.61156	0.214286
60	2.79238	1.212		9.25711	0.379734
100	2.44935	1.18151		15.271	0.606645
200	4.72003	2.72933		25.1917	0.787791
400	4.51497	2.54364		41.5575	1.23571
800	6.71215	2.28263		68.5552	2.07965
				113.092	2.42284
				186.562	3.15548
				307.762	4.12575
				507.698	5.03397
				837.523	6.00847
				1381.62	7.04651
				2279.19	7.84535
				3759.85	8.72218
				6202.43	9.41047
				10231.8	9.98023
				16878.9	10.4565
				27844.3	10.6559
				45933.3	10.6748
				75773.7	10.6211
				125000	10.6714

## Sheet: Fig 4A OSM3
Experiment average values				Simulation values
Concentration	Density	Density Errorbars		Concentration	Density
8	0.601144	0.861553		0.625	0.0542319
40	1.65228	0.653446		1.00641	0.0186188
200	8.78176	3.7874		1.62059	0.0612296
400	14.6865	2.39712		2.60957	0.09755
800	32.438	15.0719		4.2021	0.135205
1600	69.1269	17.8024		6.76648	0.288154
4000	78.24	42.7957		10.8958	0.521576
				17.5451	0.994543
				28.2522	1.48313
				45.4935	1.59634
				73.2564	2.96714
				117.962	5.09118
				189.95	8.33772
				305.869	11.0297
				492.529	16.7221
				793.101	24.6463
				1277.1	33.4965
				2056.47	44.7157
				3311.45	57.647
				5332.3	70.3174
				8586.4	83.9501
				13826.4	98.2083
				22264	111.066
				35851	123.054
				57729.4	134.032
				92959.5	143.791
				149689	151.694
				241039	158.435
				388136	161.672
				625000	161.821

## Sheet: Fig 4B KinII
Experimental values			Experiment Average values				Simulation values
Density	Velocity		Density	Velocity	Velocity errorbar		Density	Velocity
1.1	0.3		1.22333	0.296667	0.0057735		1.18309	0.285094
1.2	0.29		3.03833	0.2965	0.00504975		1.79396	0.285247
1.37	0.3		5.25	0.295	0.00707107		3.86385	0.285723
2.4	0.3		23	0.2638	0		8.98673	0.286662
2.4	0.29		46.25	0.26025	0.00974252		15.3576	0.287325
3	0.3		90.2375	0.257425	0.0134247		20.4184	0.286537
3.2	0.29		162.7	0.245267	0.0189458		32.1438	0.284502
3.23	0.299		316.631	0.23046	0.0267447		61.5299	0.278887
4	0.3		488.515	0.18305	0.027365		85.8088	0.273729
4.5	0.3						120.794	0.265025
6	0.29						157.259	0.255095
23	0.2638						207.754	0.24167
32	0.254						280.619	0.222002
42	0.25						350.487	0.201592
54	0.27						415.693	0.179342
57	0.267						475.792	0.156227
62	0.256						527.113	0.133173
63	0.255						572.113	0.109494
65	0.271						605.011	0.0915271
74	0.24						629.363	0.0780873
81	0.2679						655.464	0.0635296
85.6	0.262
94	0.26
94.8	0.262
100	0.241
104	0.27
104	0.2199
116	0.26
118	0.24
134	0.26
156	0.23
162.4	0.239
168	0.2473
178	0.2689
184	0.2473
210	0.2
212	0.2418
236.98	0.2482
240	0.22
244.61	0.235
261.53	0.2659
264	0.22
278	0.238
300	0.227
308	0.25
330	0.237
330	0.22
338.76	0.237
350	0.233
390	0.254
437.57	0.147
440	0.2248
482.36	0.1637
494.665	0.2024

## Sheet: Fig 4B Kin1
Experimental values			Experiment Average values				Simulation values
Density	Velocity		Density	Velocity	Velocity errorbar		Density	Velocity
0.175559	0.831249		0.175559	0.831249	0		0.00124125	0.815844
0.18865	0.792224		0.240286	0.808482	0.0410809		0.00242419	0.815891
0.218195	0.852192		0.471781	0.832248	0.0656422		0.00412363	0.815958
0.222801	0.864833		0.866553	0.835282	0.0547587		0.00474842	0.815983
0.242401	0.762032		1.39583	0.841914	0.0545656		0.00889703	0.816146
0.278954	0.779022		2.3611	0.726477	0.191429		0.0199933	0.816577
0.290711	0.800588		4.11681	0.596094	0.26095		0.0269743	0.816845
0.357768	0.782347		7.12169	0.395514	0.321645		0.0505748	0.817733
0.421771	0.798987						0.0685438	0.81839
0.476927	0.942938						0.0958847	0.819359
0.486758	0.881316						0.163987	0.821612
0.53652	0.807273						0.324542	0.825739
0.550942	0.78063						0.462587	0.826935
0.576582	0.78596						0.737804	0.817512
0.736621	0.900753						1.09662	0.802533
0.837011	0.823514						1.5945	0.782107
0.837737	0.919329						2.21231	0.759426
0.839343	0.830621						2.96973	0.72744
0.898026	0.860903						3.91791	0.682239
0.904866	0.915273						4.86653	0.631049
0.924348	0.753711						5.87997	0.571777
0.935234	0.767208						6.80968	0.511656
0.961344	0.829817						7.72532	0.443856
0.972	0.824493						8.53201	0.38364
0.97553	0.811801						9.25254	0.329241
1.00271	0.862837						9.86595	0.282457
1.02441	0.855391						10.3672	0.243893
1.08164	0.718809						10.7814	0.211798
1.09044	0.881589						10.9762	0.196627
1.0915	0.909776						10.9802	0.196317
1.20662	0.891503
1.22112	0.750092
1.24394	0.832524
1.25741	0.882964
1.27616	0.810038
1.34006	0.856932
1.36953	0.889788
1.38088	0.868267
1.42992	0.800148
1.43371	0.787275
1.47151	0.854265
1.47946	0.802204
1.49515	0.89625
1.52117	0.905763
1.52646	0.908096
1.52796	0.803888
1.62917	0.917701
1.64523	0.795206
1.70161	0.782696
1.7063	0.886368
1.75572	0.773488
1.77754	0.807816
1.82028	0.809073
1.82767	0.837786
1.85721	0.86436
1.96773	0.524627
1.98782	0.763462
2.10872	0.83986
2.14561	0.751498
2.16054	0.676524
2.16956	0.783571
2.34126	0.771937
2.35679	0.836448
2.36785	0.787184
2.42295	0.842791
2.50283	0.780331
2.57381	0.785745
2.61482	0.0079632
2.64863	0.814766
2.66229	0.539177
2.9641	0.839786
3.03098	0.59441
3.05161	0.804712
3.30218	0.442891
3.4364	0.56888
3.49244	0.819933
3.72855	0.849433
4.10858	0.127793
5.37466	0.816128
5.37486	0.5476
6.63961	0.498415
6.94142	0.0350099
7.78404	0.653116

## Sheet: Fig 4B OSM3
Experimental values			Experiment Average values				Simulation values
Density	Velocity		Density	Velocity	Velocity errorbar		Density	Velocity
0.0766883	1.24001		0.0817313	1.35599	0.139609		0.0186188	1.4578
0.0785917	1.29567		0.120197	1.3902	0.188663		0.0542319	1.45757
0.0791539	1.55781		0.18374	1.30266	0.0180817		0.0612296	1.45752
0.0924915	1.33046		1.33901	1.33983	0.0834645		0.135205	1.45705
0.108932	1.52361		2.09193	1.32076	0.109764		0.237546	1.4564
0.131461	1.2568		3.49121	1.43729	0		0.288154	1.45608
0.183702	1.31544		6.68698	1.55058	0.0406879		0.521576	1.45456
0.183778	1.28987		13.4767	1.40069	0.126716		0.994543	1.45227
1.10587	1.39873		20.0506	1.37705	0.200362		1.48313	1.4531
1.10633	1.26316		40.3789	1.3316	0.128658		1.59634	1.45229
1.11453	1.21001		72.6627	1.15563	0.184985		2.96714	1.45421
1.20349	1.49534						5.09118	1.44925
1.35762	1.34581						8.33772	1.43154
1.39052	1.32625						11.0297	1.41782
1.44962	1.40764						16.7221	1.39687
1.45186	1.27733						24.6463	1.36765
1.47727	1.29474						33.4965	1.32844
1.73296	1.37926						44.7157	1.27681
1.78737	1.20806						57.647	1.20888
1.8914	1.24976						70.3174	1.13609
2.0298	1.32731						83.9501	1.04772
2.10003	1.29373						98.2083	0.949972
2.27541	1.52503						111.066	0.850405
2.46755	1.32064						123.054	0.75181
3.49121	1.43729						134.032	0.641862
5.66226	1.49946						143.791	0.54285
5.80149	1.5572						151.694	0.461908
5.8687	1.50601						158.435	0.392328
7.14187	1.55651						161.672	0.358723
7.39748	1.58367						161.821	0.357174
8.25009	1.60062
10.2536	1.33861
11.2739	1.64695
11.3991	1.45066
11.7408	1.50849
13.2847	1.2474
13.5501	1.52545
14.5018	1.39396
14.5381	1.28924
14.829	1.26654
15.0199	1.43689
15.4962	1.24611
15.8328	1.45797
17.9843	1.44419
18.2603	1.48294
18.563	0.839959
18.7561	1.49009
19.1169	1.42187
19.5015	1.52529
20.6603	1.41225
21.1429	1.28246
22.7076	1.39524
23.813	1.47623
32.3822	1.40903
37.8661	1.32039
38.4299	1.19348
38.7554	1.42647
39.1911	1.52229
41.2875	1.20442
41.4395	1.40104
53.6796	1.17567
57.4775	1.05778
60.7059	0.994406
61.828	1.31304
63.1156	1.25288
63.5312	1.29131
65.9292	1.17133
66.0781	0.740861
66.6759	1.34682
69.0753	1.35533
89.4976	1.20917
89.5971	1.17792
93.7723	0.897185
97.3317	1.21519

## Sheet: Fig 4C KinII
Experimental values			Experiment Average values				Simulation values
Density	Run length		Density	Run length	Run length errorbar		Density	Run length
1.1	1.1		1.22333	1.04	0.196977		1.18309	1.14558
1.2	0.82		3.03833	1.20667	0.446303		1.79396	1.14293
1.37	1.2		5.25	1.13	0.254558		3.86385	1.13399
2.4	1.33		23	1.04	0		8.98673	1.1125
2.4	1.03		46.25	0.9344	0.278309		15.3576	1.08982
3	0.68		90.2375	1.00736	0.301104		20.4184	1.07156
3.2	2		162.7	0.825575	0.31989		32.1438	1.03694
3.23	1		323	0.43671	0.263528		61.5299	0.971692
4	1.2						85.8088	0.907653
4.5	0.95						120.794	0.807012
6	1.31						157.259	0.720171
23	1.04						207.754	0.621972
32	0.6276						280.619	0.508426
42	0.82						350.487	0.409232
54	1.01						415.693	0.326885
57	1.28						475.792	0.255609
62	1.05						527.113	0.199196
63	0.859						572.113	0.152313
65	1.28						605.011	0.118684
74	1.077						629.363	0.093859
81	1.04						655.464	0.0673211
85.6	0.85
94	2
94.8	0.935
100	0.6579
104	0.95
104	0.7239
116	0.98
118	0.8965
134	1.07
156	0.84
162.4	1.4
168	0.5329
178	0.5868
184	0.5874
210	0.28
212	1.16
240	0.89
264	0.62
278	0.3
300	0.4855
308	0.85
330	0.3276
330	0.22
350	0.22
390	0.239
440	0.215

## Sheet: Fig 4C Kin1
Experimental values			Experiment Average values				Simulation values
Density	Run length		Density	Run length	Run length errorbar		Density	Run length
0.18865	0.561453		0.250179	0.488762	0.054395		0.00124125	0.549488
0.242401	0.433004		0.483213	0.605016	0.0778605		0.00242419	0.549369
0.278954	0.493337		0.910318	0.515184	0.110231		0.00412363	0.549197
0.290711	0.467253		1.43303	0.492248	0.168484		0.00474842	0.549134
0.421771	0.693746		2.54321	0.352917	0.136298		0.00889703	0.548717
0.476927	0.5732		4.54641	0.208478	0.157043		0.0199933	0.547605
0.550942	0.548101		6.36463	0.22389	0		0.0269743	0.546909
0.837011	0.35494						0.0505748	0.544579
0.837737	0.417187						0.0685438	0.542824
0.839343	0.522175						0.0958847	0.540183
0.924348	0.537646						0.163987	0.533736
0.935234	0.505061						0.324542	0.51961
0.961344	0.453224						0.462587	0.510892
0.972	0.662578						0.737804	0.493619
0.97553	0.668659						1.09662	0.46763
1.20662	0.46726						1.5945	0.432778
1.22112	0.396281						2.21231	0.391404
1.24394	0.258017						2.96973	0.34478
1.27616	0.803035						3.91791	0.293426
1.34006	0.604997						4.86653	0.248484
1.36953	0.40398						5.87997	0.204091
1.43371	0.659741						6.80968	0.166664
1.47151	0.433369						7.72532	0.132986
1.52646	0.407426						8.53201	0.105697
1.64523	0.738125						9.25254	0.0831455
1.7063	0.374669						9.86595	0.0651441
1.75572	0.360075						10.3672	0.0513244
1.85721	0.360946						10.7814	0.0404361
1.98782	0.280959						10.9762	0.0353625
2.35679	0.197061						10.9802	0.035259
2.36785	0.599872
2.64863	0.303319
2.9641	0.515593
3.03098	0.263283
3.13233	0.2023
3.49244	0.339123
4.61076	0.208843
5.14559	0.234533
5.37466	0.315104
6.36463	0.22389

[truncated: 2 more sheets: Fig 4C OSM3, S1Fig A,B&C]
